# Supplementary material for: Empirical analysis of the text structure of original research articles in medical journals
Source: PLoS One. 2020 Oct 8;15(10):e0240288. doi: 10.1371/journal.pone.0240288 (PMC7544105; doi:10.1371/journal.pone.0240288)
Supplement: S1 File — (XLSX) [file pone.0240288.s001.xlsx]

## Sheet: Tabelle1
Journal	Year	IntroPar	MethPar	ResPar	DiscPar	TablesNumb	FiguresNumb	Supplements	RefNumb	IMRAD
BMJ	2005	3	8	4	14	3	2	no	21	yes
BMJ	2005	3	3	4	10	4	0	no	34	yes
BMJ	2005	4	10	16	6	5	2	no	24	yes
BMJ	2005	2	5	4	9	5	0	no	23	yes
BMJ	2005	6	13	6	9	4	1	yes	27	yes
BMJ	2005	3	4	4	9	4	0	no	15	yes
BMJ	2005	3	11	5	6	3	2	no	18	yes
BMJ	2005	3	2	12	5	2	0	no	22	yes
BMJ	2005	2	3	22	6	3	0	yes	62	yes
BMJ	2005	3	6	6	7	2	2	yes	37	yes
BMJ	2005	4	12	5	9	0	4	yes	45	yes
BMJ	2005	3	10	8	8	5	1	no	15	yes
BMJ	2005	2	6	9	11	6	2	no	21	yes
BMJ	2005	2	11	6	10	3	1	yes	41	yes
BMJ	2005	5	8	5	9	4	1	yes	23	yes
BMJ	2005	4	8	7	9	5	3	yes	33	yes
BMJ	2005	2	7	9	12	2	4	no	23	yes
BMJ	2005	1	1	17	6	4	0	yes	41	yes
BMJ	2005	1	9	10	7	6	1	no	30	yes
BMJ	2005	4	4	10	7	6	1	no	24	yes
BMJ	2005	2	4	18	10	3	0	yes	21	yes
BMJ	2005	3	6	7	9	3	1	yes	21	yes
BMJ	2005	3	5	7	10	1	1	no	21	yes
BMJ	2005	2	12	5	7	2	1	yes	24	yes
BMJ	2005	3	10	7	3	9	1	no	14	yes
BMJ	2005	1	10	3	6	6	2	no	13	yes
BMJ	2005	2	12	8	6	2	3	yes	20	yes
BMJ	2005	4	10	6	6	3	1	yes	25	yes
BMJ	2005	4	8	3	5	3	0	no	36	yes
BMJ	2005	4	4	6	8	3	2	yes	24	yes
BMJ	2010	3	11	6	6	4	0	no	37	yes
BMJ	2010	2	6	18	12	0	4	yes	87	yes
BMJ	2010	5	7	28	7	2	3	yes	54	yes
BMJ	2010	2	15	6	6	2	3	yes	19	yes
BMJ	2010	3	5	19	11	5	2	yes	47	yes
BMJ	2010	1	11	7	7	4	3	no	58	yes
BMJ	2010	2	8	9	13	3	2	yes	59	yes
BMJ	2010	3	4	20	18	2	7	yes	59	yes
BMJ	2010	4	6	20	10	9	2	yes	33	yes
BMJ	2010	5	11	5	7	0	4	no	14	yes
BMJ	2010	3	5	6	11	2	3	no	43	yes
BMJ	2010	4	12	6	6	5	1	no	23	yes
BMJ	2010	3	10	10	10	4	1	no	32	yes
BMJ	2010	2	10	13	9	2	6	yes	75	yes
BMJ	2010	3	14	7	8	2	2	no	43	yes
BMJ	2010	5	14	9	12	3	3	no	31	yes
BMJ	2010	3	19	11	14	3	2	yes	25	yes
BMJ	2010	3	12	15	8	9	12	yes	42	yes
BMJ	2010	3	13	4	14	4	6	no	109	yes
BMJ	2010	4	6	6	6	3	4	no	17	yes
BMJ	2010	4	17	9	23	3	1	yes	50	yes
BMJ	2010	3	11	11	19	3	6	no	32	yes
BMJ	2010	1	5	3	7	3	1	no	18	yes
BMJ	2010	3	12	7	15	5	2	yes	48	yes
BMJ	2010	3	9	6	9	4	2	no	33	yes
BMJ	2010	3	11	4	11	5	0	yes	28	yes
BMJ	2010	3	21	9	8	3	3	yes	27	yes
BMJ	2010	5	29	13	15	1	8	yes	34	yes
BMJ	2010	4	7	16	14	1	4	no	43	yes
BMJ	2010	4	14	6	6	5	1	yes	46	yes
BMJ	2015	3	13	12	10	1	4	no	22	yes
BMJ	2015	3	9	4	8	3	1	no	30	yes
BMJ	2015	3	26	16	9	3	8	yes	26	yes
BMJ	2015	4	4	3	10	2	1	yes	30	yes
BMJ	2015	5	5	11	11	0	0	yes	61	yes
BMJ	2015	3	16	7	12	5	5	yes	55	yes
BMJ	2015	4	11	15	13	0	0	yes	98	yes
BMJ	2015	4	13	7	8	3	2	yes	37	yes
BMJ	2015	4	14	6	7	5	0	yes	60	yes
BMJ	2015	4	11	6	10	2	5	yes	35	yes
BMJ	2015	3	15	11	7	5	2	yes	21	yes
BMJ	2015	3	7	4	3	2	1	yes	9	yes
BMJ	2015	4	10	7	13	2	3	yes	36	yes
BMJ	2015	3	14	13	8	4	1	yes	36	yes
BMJ	2015	4	13	15	34	0	4	yes	179	yes
BMJ	2015	3	13	9	7	6	0	yes	33	yes
BMJ	2015	3	11	6	11	2	2	no	51	yes
BMJ	2015	5	8	5	7	1	5	yes	24	yes
BMJ	2015	5	11	7	11	4	0	yes	50	yes
BMJ	2015	3	17	6	13	3	3	yes	43	yes
BMJ	2015	4	6	8	10	5	5	yes	24	yes
BMJ	2015	3	15	14	12	5	3	yes	34	yes
BMJ	2015	5	16	13	6	4	1	yes	39	yes
BMJ	2015	5	8	5	8	4	2	yes	28	yes
BMJ	2015	3	13	12	9	2	3	yes	79	yes
BMJ	2015	4	11	6	8	3	2	yes	49	yes
BMJ	2015	5	8	8	12	4	3	yes	72	yes
BMJ	2015	5	14	6	9	4	1	no	62	yes
BMJ	2015	3	11	14	10	5	7	yes	49	yes
BMJ	2015	4	11	5	7	3	2	yes	40	yes
JAMA	2005	3	7	7	10	4	3	no	22	yes
JAMA	2005	4	5	5	10	5	1	no	26	yes
JAMA	2005	1	5	7	10	3	3	no	32	yes
JAMA	2005	4	19	10	8	7	0	no	44	yes
JAMA	2005	2	7	7	9	3	2	no	52	yes
JAMA	2005	2	10	10	11	5	2	no	22	yes
JAMA	2005	6	8	12	9	1	0	no	73	yes
JAMA	2005	4	6	9	8	3	3	no	30	yes
JAMA	2005	3	11	11	10	3	1	no	53	yes
JAMA	2005	2	10	15	14	6	0	no	66	yes
JAMA	2005	3	7	7	10	3	2	no	21	yes
JAMA	2005	4	11	8	11	4	6	no	26	yes
JAMA	2005	5	12	7	12	2	3	no	44	yes
JAMA	2005	2	8	6	6	2	2	no	24	yes
JAMA	2005	5	13	13	6	2	0	no	18	yes
JAMA	2005	3	13	9	11	4	1	no	52	yes
JAMA	2005	4	12	6	13	5	3	no	39	yes
JAMA	2005	2	12	9	7	5	2	no	26	yes
JAMA	2005	4	10	15	15	5	0	no	40	yes
JAMA	2005	2	11	9	10	2	2	no	53	yes
JAMA	2005	3	5	12	11	5	2	no	24	yes
JAMA	2005	3	16	11	9	2	2	no	75	yes
JAMA	2005	3	11	7	11	5	0	no	34	yes
JAMA	2005	5	15	6	17	5	3	no	46	yes
JAMA	2005	4	13	13	8	2	1	no	31	yes
JAMA	2005	5	10	7	6	3	1	no	22	yes
JAMA	2005	5	4	6	6	6	1	no	22	yes
JAMA	2005	1	8	5	9	5	2	no	20	yes
JAMA	2005	4	17	5	11	6	0	no	23	yes
JAMA	2005	4	10	8	11	6	1	no	23	yes
JAMA	2010	4	9	7	15	2	2	yes	16	yes
JAMA	2010	2	14	8	11	5	0	no	40	yes
JAMA	2010	3	16	7	8	3	3	yes	30	yes
JAMA	2010	2	9	6	15	2	3	yes	39	yes
JAMA	2010	3	13	6	10	3	3	yes	34	yes
JAMA	2010	3	14	18	9	4	1	no	29	yes
JAMA	2010	2	8	5	9	2	3	no	28	yes
JAMA	2010	2	7	6	14	2	3	yes	49	yes
JAMA	2010	3	11	7	5	4	3	yes	22	yes
JAMA	2010	3	9	4	7	3	0	no	26	yes
JAMA	2010	4	16	5	9	6	1	no	40	yes
JAMA	2010	3	15	5	8	4	0	yes	46	yes
JAMA	2010	4	7	10	9	4	1	yes	29	yes
JAMA	2010	2	11	4	8	4	0	yes	15	yes
JAMA	2010	2	7	7	6	2	3	no	51	yes
JAMA	2010	4	11	9	7	3	1	no	28	yes
JAMA	2010	3	16	9	11	5	0	no	40	yes
JAMA	2010	2	14	7	6	3	3	yes	22	yes
JAMA	2010	3	12	10	11	3	0	yes	45	yes
JAMA	2010	5	16	4	8	4	1	yes	44	yes
JAMA	2010	2	11	8	10	3	2	yes	37	yes
JAMA	2010	3	8	10	8	6	1	yes	33	yes
JAMA	2010	4	10	5	11	2	1	yes	51	yes
JAMA	2010	3	10	8	6	4	5	no	30	yes
JAMA	2010	2	11	13	7	5	4	yes	27	yes
JAMA	2010	3	15	7	12	4	1	yes	34	yes
JAMA	2010	3	14	11	9	6	2	no	36	yes
JAMA	2010	2	12	13	5	4	2	yes	25	yes
JAMA	2010	4	14	13	9	4	1	yes	33	yes
JAMA	2010	5	14	7	9	4	0	no	32	yes
JAMA	2015	2	15	15	11	2	3	yes	35	yes
JAMA	2015	4	16	17	15	3	1	yes	34	yes
JAMA	2015	3	13	6	12	3	1	yes	33	yes
JAMA	2015	4	20	11	14	3	3	yes	38	yes
JAMA	2015	1	3	9	7	3	5	yes	91	yes
JAMA	2015	2	14	8	9	4	1	yes	40	yes
JAMA	2015	3	11	9	6	2	5	yes	31	yes
JAMA	2015	3	11	12	8	3	2	yes	40	yes
JAMA	2015	3	7	10	7	4	1	yes	32	yes
JAMA	2015	2	14	8	7	2	2	yes	37	yes
JAMA	2015	3	15	15	9	2	3	yes	32	yes
JAMA	2015	5	13	9	11	5	0	yes	32	yes
JAMA	2015	2	10	10	8	2	3	yes	33	yes
JAMA	2015	3	10	9	7	1	3	yes	59	yes
JAMA	2015	2	17	14	7	3	1	yes	34	yes
JAMA	2015	3	7	4	9	3	4	yes	48	yes
JAMA	2015	3	10	9	10	3	3	yes	34	yes
JAMA	2015	4	11	11	9	3	2	yes	40	yes
JAMA	2015	3	13	14	8	5	0	no	33	yes
JAMA	2015	3	8	8	7	5	4	yes	23	yes
JAMA	2015	3	4	17	6	2	0	yes	93	yes
JAMA	2015	4	13	5	8	3	2	yes	27	yes
JAMA	2015	3	11	10	8	6	1	yes	30	yes
JAMA	2015	4	10	6	12	2	1	yes	37	yes
JAMA	2015	3	9	10	8	1	2	yes	27	yes
JAMA	2015	3	13	9	9	3	2	yes	39	yes
JAMA	2015	5	12	14	10	4	2	yes	29	yes
JAMA	2015	3	7	18	13	4	2	yes	38	yes
JAMA	2015	4	13	9	6	3	3	yes	32	yes
JAMA	2015	3	9	8	7	2	3	yes	24	yes
Lancet	2005	2	10	7	8	3	2	yes	31	yes
Lancet	2005	3	11	4	10	4	1	yes	24	yes
Lancet	2005	2	11	8	5	2	3	no	23	yes
Lancet	2005	1	8	15	19	6	0	yes	16	yes
Lancet	2005	2	16	6	9	3	2	no	16	yes
Lancet	2005	2	4	7	15	2	2	yes	25	yes
Lancet	2005	3	11	6	7	4	2	yes	33	yes
Lancet	2005	2	8	6	5	5	2	yes	23	yes
Lancet	2005	2	7	10	8	4	4	no	30	yes
Lancet	2005	3	9	4	6	3	2	no	21	yes
Lancet	2005	3	7	9	7	1	4	yes	34	yes
Lancet	2005	3	17	10	11	2	3	no	29	yes
Lancet	2005	4	12	10	14	0	0	no	32	yes
Lancet	2005	2	12	5	6	6	2	no	26	yes
Lancet	2005	2	8	4	6	6	2	no	30	yes
Lancet	2005	3	12	5	11	4	2	no	42	yes
Lancet	2005	2	9	4	8	3	2	no	49	yes
Lancet	2005	4	7	5	3	4	3	no	28	yes
Lancet	2005	3	8	5	9	2	2	no	28	yes
Lancet	2005	3	7	6	10	5	2	yes	36	yes
Lancet	2005	3	8	5	11	4	1	no	53	yes
Lancet	2005	4	14	8	8	3	2	no	22	yes
Lancet	2005	6	10	27	11	4	6	yes	33	yes
Lancet	2005	5	15	3	8	3	0	no	36	yes
Lancet	2005	3	9	11	8	3	2	yes	23	yes
Lancet	2005	2	6	4	6	0	0	no	25	yes
Lancet	2005	3	13	9	7	3	1	no	28	yes
Lancet	2005	5	9	8	13	4	1	no	20	yes
Lancet	2005	2	6	6	12	0	0	no	44	yes
Lancet	2005	4	15	7	8	1	4	no	42	yes
Lancet	2010	3	7	9	9	4	2	no	41	yes
Lancet	2010	3	6	15	9	2	6	yes	46	yes
Lancet	2010	4	15	12	8	5	2	yes	31	yes
Lancet	2010	3	7	4	7	6	4	no	29	yes
Lancet	2010	2	11	12	14	5	1	yes	25	yes
Lancet	2010	5	16	11	17	8	5	yes	55	yes
Lancet	2010	3	13	13	8	2	3	no	32	yes
Lancet	2010	4	13	9	9	4	3	no	23	yes
Lancet	2010	2	8	4	10	1	4	yes	23	yes
Lancet	2010	2	8	8	5	0	5	yes	38	yes
Lancet	2010	1	7	15	9	4	4	yes	68	yes
Lancet	2010	3	13	5	7	4	2	no	22	yes
Lancet	2010	4	16	8	19	6	4	no	51	yes
Lancet	2010	3	14	15	12	3	4	yes	38	yes
Lancet	2010	1	7	10	7	4	5	yes	54	yes
Lancet	2010	2	4	15	6	1	6	yes	49	yes
Lancet	2010	3	8	11	7	4	1	yes	34	yes
Lancet	2010	2	10	12	4	3	5	yes	30	yes
Lancet	2010	3	17	12	10	5	6	yes	29	yes
Lancet	2010	6	16	15	14	3	5	yes	36	yes
Lancet	2010	2	5	6	5	1	5	yes	35	yes
Lancet	2010	5	16	14	8	5	1	no	25	yes
Lancet	2010	3	14	8	7	3	2	no	23	yes
Lancet	2010	3	11	7	8	4	1	no	36	yes
Lancet	2010	5	12	10	11	3	6	yes	92	yes
Lancet	2010	3	9	3	11	0	4	yes	20	yes
Lancet	2010	4	10	6	5	5	3	yes	30	yes
Lancet	2010	3	19	8	8	5	2	no	38	yes
Lancet	2010	3	13	7	14	0	0	no	24	yes
Lancet	2010	3	5	2	6	1	4	no	26	yes
Lancet	2015	2	15	6	10	4	3	yes	26	yes
Lancet	2015	4	8	5	5	5	1	no	33	yes
Lancet	2015	1	8	9	10	2	4	yes	29	yes
Lancet	2015	5	10	8	8	3	3	yes	19	yes
Lancet	2015	2	7	5	8	3	5	yes	56	yes
Lancet	2015	3	23	13	12	3	4	yes	29	yes
Lancet	2015	3	29	11	25	3	9	yes	87	yes
Lancet	2015	3	14	11	8	3	2	yes	46	yes
Lancet	2015	4	12	7	8	3	4	yes	33	yes
Lancet	2015	5	16	9	9	2	3	yes	32	yes
Lancet	2015	4	13	9	11	3	3	yes	44	yes
Lancet	2015	3	17	7	13	4	1	yes	27	yes
Lancet	2015	3	11	12	6	3	6	yes	19	yes
Lancet	2015	2	9	12	10	2	3	yes	36	yes
Lancet	2015	3	12	14	8	1	4	yes	17	yes
Lancet	2015	3	12	7	5	2	4	no	23	yes
Lancet	2015	2	22	6	7	4	2	yes	24	yes
Lancet	2015	4	17	18	30	2	6	yes	64	yes
Lancet	2015	4	17	3	7	3	3	yes	31	yes
Lancet	2015	3	24	9	11	5	2	yes	32	yes
Lancet	2015	3	9	8	9	3	2	yes	21	yes
Lancet	2015	3	12	6	6	1	5	yes	42	yes
Lancet	2015	4	12	12	10	2	5	yes	28	yes
Lancet	2015	3	12	6	10	2	3	yes	35	yes
Lancet	2015	2	9	10	11	1	4	yes	36	yes
Lancet	2015	4	13	10	9	3	3	yes	22	yes
Lancet	2015	2	11	6	11	3	3	yes	30	yes
Lancet	2015	3	11	5	5	4	2	no	36	yes
Lancet	2015	1	19	13	7	4	1	yes	30	yes
Lancet	2015	2	18	12	8	1	5	yes	32	yes
NEJM	2005	4	13	9	8	4	2	no	35	yes
NEJM	2005	2	10	10	7	4	1	no	29	yes
NEJM	2005	2	14	9	8	4	2	no	24	yes
NEJM	2005	4	10	14	8	2	4	yes	40	yes
NEJM	2005	3	14	9	6	2	2	yes	21	yes
NEJM	2005	2	6	10	7	4	1	yes	35	yes
NEJM	2005	2	11	9	10	3	2	yes	19	yes
NEJM	2005	3	6	7	5	1	4	yes	38	yes
NEJM	2005	2	13	9	8	2	3	yes	24	yes
NEJM	2005	4	7	14	8	1	4	no	28	yes
NEJM	2005	5	9	6	8	3	2	no	27	yes
NEJM	2005	5	6	4	7	2	4	no	26	yes
NEJM	2005	3	13	12	6	2	3	no	23	yes
NEJM	2005	2	11	9	8	2	3	no	13	yes
NEJM	2005	2	17	10	8	2	4	no	36	yes
NEJM	2005	1	11	5	5	3	2	yes	27	yes
NEJM	2005	4	4	7	5	1	4	yes	39	yes
NEJM	2005	3	14	11	6	3	2	no	33	yes
NEJM	2005	4	7	7	8	4	1	no	10	yes
NEJM	2005	1	10	9	7	4	0	no	47	yes
NEJM	2005	3	9	7	6	4	1	yes	35	yes
NEJM	2005	2	5	9	7	1	3	no	25	yes
NEJM	2005	3	12	9	8	2	4	no	25	yes
NEJM	2005	3	8	11	6	5	0	no	33	yes
NEJM	2005	2	4	9	6	3	3	yes	22	yes
NEJM	2005	3	10	7	6	4	3	no	40	yes
NEJM	2005	3	12	8	5	4	1	no	28	yes
NEJM	2005	4	6	7	6	3	2	yes	33	yes
NEJM	2005	3	7	9	7	5	3	yes	30	yes
NEJM	2005	5	9	9	8	4	0	no	28	yes
NEJM	2010	3	10	10	7	3	2	yes	33	yes
NEJM	2010	5	16	10	5	3	2	yes	20	yes
NEJM	2010	2	8	7	9	3	2	yes	38	yes
NEJM	2010	2	6	10	5	3	2	yes	18	yes
NEJM	2010	1	4	11	7	0	5	yes	40	yes
NEJM	2010	4	7	9	6	3	1	yes	49	yes
NEJM	2010	2	8	7	4	3	3	yes	28	yes
NEJM	2010	2	8	10	6	1	2	yes	32	yes
NEJM	2010	3	8	6	6	1	4	yes	54	yes
NEJM	2010	3	12	11	6	1	5	yes	33	yes
NEJM	2010	4	11	8	7	4	1	yes	19	yes
NEJM	2010	3	8	11	4	4	1	yes	34	yes
NEJM	2010	2	11	6	5	3	2	yes	38	yes
NEJM	2010	2	11	7	7	1	4	yes	37	yes
NEJM	2010	2	10	14	5	4	2	yes	39	yes
NEJM	2010	3	7	6	8	4	0	no	40	yes
NEJM	2010	3	16	14	7	2	3	yes	33	yes
NEJM	2010	5	9	5	13	4	1	yes	29	yes
NEJM	2010	4	7	3	6	2	0	yes	37	yes
NEJM	2010	2	11	6	5	1	3	yes	31	yes
NEJM	2010	3	12	16	9	3	2	yes	28	yes
NEJM	2010	2	10	13	6	3	2	yes	30	yes
NEJM	2010	3	11	13	7	3	2	yes	34	yes
NEJM	2010	3	11	4	4	2	3	yes	25	yes
NEJM	2010	2	15	5	8	4	1	yes	35	yes
NEJM	2010	4	14	13	8	3	2	yes	27	yes
NEJM	2010	3	7	8	6	2	4	yes	28	yes
NEJM	2010	2	9	8	6	3	2	yes	47	yes
NEJM	2010	2	9	8	7	3	2	yes	45	yes
NEJM	2010	3	11	11	5	2	3	yes	39	yes
NEJM	2015	3	4	13	6	1	4	yes	41	yes
NEJM	2015	2	8	7	7	4	1	yes	18	yes
NEJM	2015	2	5	5	5	2	3	yes	27	yes
NEJM	2015	4	11	8	8	3	2	yes	39	yes
NEJM	2015	3	9	14	7	3	3	yes	31	yes
NEJM	2015	4	12	9	8	2	3	yes	23	yes
NEJM	2015	2	16	10	11	4	1	yes	31	yes
NEJM	2015	3	8	15	8	4	1	yes	27	yes
NEJM	2015	5	8	9	8	2	3	yes	31	yes
NEJM	2015	3	9	8	7	2	3	yes	26	yes
NEJM	2015	4	9	8	4	3	2	yes	27	yes
NEJM	2015	3	6	7	6	1	4	yes	26	yes
NEJM	2015	3	8	7	5	2	3	yes	33	yes
NEJM	2015	5	12	14	10	2	3	yes	48	yes
NEJM	2015	3	10	8	5	3	1	yes	21	yes
NEJM	2015	3	15	13	6	3	1	yes	12	yes
NEJM	2015	4	14	7	5	2	3	yes	17	yes
NEJM	2015	1	15	7	9	3	2	yes	21	yes
NEJM	2015	4	5	10	8	1	2	yes	48	yes
NEJM	2015	2	12	8	6	3	2	yes	34	yes
NEJM	2015	5	13	9	6	4	1	yes	27	yes
NEJM	2015	3	11	9	7	3	2	yes	22	yes
NEJM	2015	4	8	6	10	1	1	yes	17	yes
NEJM	2015	3	9	12	6	2	2	yes	14	yes
NEJM	2015	3	9	10	6	4	1	yes	26	yes
NEJM	2015	2	7	8	9	3	3	yes	31	yes
NEJM	2015	3	3	14	6	0	4	yes	36	yes
NEJM	2015	2	11	15	10	4	1	yes	30	yes
NEJM	2015	3	7	6	8	2	3	yes	30	yes
NEJM	2015	1	9	11	8	2	3	yes	26	yes
PLOS	2005	3	3	7	11	0	4	no	32	yes
PLOS	2005	5	8	5	3	0	4	no	23	yes
PLOS	2005	3	6	9	6	3	4	yes	29	yes
PLOS	2005	6	13	11	12	3	4	yes	44	yes
PLOS	2005	4	11	11	6	0	10	no	78	yes
PLOS	2005	4	6	2	5	1	4	yes	24	yes
PLOS	2005	4	15	15	14	1	6	yes	55	yes
PLOS	2005	3	14	8	7	5	2	no	52	yes
PLOS	2005	4	13	4	6	4	2	yes	27	yes
PLOS	2005	4	5	9	12	7	0	no	16	yes
PLOS	2005	4	17	12	10	0	7	yes	65	yes
PLOS	2005	3	12	11	11	3	2	no	44	yes
PLOS	2005	3	7	3	7	0	4	no	25	yes
PLOS	2005	4	5	4	6	2	0	yes	37	yes
PLOS	2005	5	15	13	8	2	11	yes	50	yes
PLOS	2005	6	12	15	10	1	6	yes	49	yes
PLOS	2005	5	3	2	7	2	5	no	33	yes
PLOS	2005	3	2	17	7	0	1	yes	54	yes
PLOS	2005	2	10	8	6	1	2	no	30	yes
PLOS	2005	6	19	13	13	1	4	no	50	yes
PLOS	2005	4	9	7	9	3	3	no	34	yes
PLOS	2005	6	9	4	6	6	0	no	54	yes
PLOS	2005	2	5	15	4	8	4	yes	36	yes
PLOS	2005	3	9	16	26	7	0	no	44	yes
PLOS	2005	2	3	6	6	1	4	yes	62	yes
PLOS	2005	4	8	6	10	1	4	yes	54	yes
PLOS	2005	6	15	24	11	8	3	yes	65	yes
PLOS	2005	4	9	14	4	2	5	no	35	yes
PLOS	2005	2	9	5	4	3	4	no	36	yes
PLOS	2005	4	6	4	7	1	0	yes	14	yes
PLOS	2010	5	15	6	11	3	3	yes	52	yes
PLOS	2010	5	4	17	7	3	0	yes	300	yes
PLOS	2010	3	8	7	9	1	5	yes	44	yes
PLOS	2010	3	4	5	6	1	5	yes	52	yes
PLOS	2010	2	13	8	10	3	3	yes	41	yes
PLOS	2010	3	17	8	13	6	1	yes	67	yes
PLOS	2010	2	13	8	8	5	3	no	35	yes
PLOS	2010	3	12	6	11	0	4	yes	26	yes
PLOS	2010	3	6	22	13	6	6	yes	54	yes
PLOS	2010	3	19	8	9	4	3	yes	68	yes
PLOS	2010	2	8	7	13	1	3	yes	58	yes
PLOS	2010	2	9	11	7	2	6	yes	34	yes
PLOS	2010	3	7	8	9	4	2	yes	65	yes
PLOS	2010	4	14	6	9	2	2	yes	43	yes
PLOS	2010	4	6	6	22	4	1	yes	32	yes
PLOS	2010	8	15	7	10	3	25	yes	40	yes
PLOS	2010	8	4	6	8	4	3	yes	34	yes
PLOS	2010	4	14	18	16	8	5	yes	79	yes
PLOS	2010	2	7	3	7	3	1	yes	21	yes
PLOS	2010	6	12	7	11	7	1	no	41	yes
PLOS	2010	3	9	7	7	2	3	yes	34	yes
PLOS	2010	4	9	6	12	3	3	yes	37	yes
PLOS	2010	3	7	8	9	1	4	yes	45	yes
PLOS	2010	4	10	9	6	2	2	yes	26	yes
PLOS	2010	5	8	10	14	4	1	yes	37	yes
PLOS	2010	9	9	8	11	5	4	yes	40	yes
PLOS	2010	3	9	9	8	6	2	yes	55	yes
PLOS	2010	4	26	8	13	3	4	no	38	yes
PLOS	2010	4	7	10	8	3	3	no	34	yes
PLOS	2010	4	15	8	9	2	9	yes	35	yes
PLOS	2015	3	14	11	6	3	3	yes	46	yes
PLOS	2015	11	6	19	13	6	2	yes	50	yes
PLOS	2015	5	18	8	11	2	5	yes	31	yes
PLOS	2015	3	9	8	13	2	7	yes	37	yes
PLOS	2015	3	22	16	11	4	0	yes	82	yes
PLOS	2015	3	15	13	6	4	3	yes	81	yes
PLOS	2015	7	26	26	13	0	13	yes	76	yes
PLOS	2015	3	18	7	10	4	2	yes	46	yes
PLOS	2015	2	5	10	5	3	4	yes	43	yes
PLOS	2015	4	13	10	11	4	5	yes	51	yes
PLOS	2015	4	19	12	10	6	3	yes	49	yes
PLOS	2015	3	13	7	11	3	2	yes	30	yes
PLOS	2015	10	11	8	19	7	3	yes	67	yes
PLOS	2015	4	10	15	9	5	6	yes	29	yes
PLOS	2015	8	13	15	14	5	6	yes	77	yes
PLOS	2015	3	11	32	10	3	12	yes	49	yes
PLOS	2015	5	16	9	8	5	5	yes	57	yes
PLOS	2015	3	13	13	7	2	4	yes	68	yes
PLOS	2015	7	14	15	20	5	5	yes	69	yes
PLOS	2015	5	17	12	5	8	4	yes	64	yes
PLOS	2015	4	19	10	16	3	2	yes	78	yes
PLOS	2015	5	39	8	12	5	4	yes	73	yes
PLOS	2015	4	11	11	5	0	5	yes	31	yes
PLOS	2015	4	14	7	6	4	2	yes	23	yes
PLOS	2015	3	9	7	11	4	2	yes	21	yes
PLOS	2015	4	8	8	9	5	1	yes	32	yes
PLOS	2015	3	15	7	7	4	0	yes	56	yes
PLOS	2015	7	6	8	18	8	12	yes	69	yes
PLOS	2015	4	9	3	6	2	4	yes	69	yes
PLOS	2015	4	13	12	10	2	8	yes	49	yes
